# Supplementary material for: Identification, pathogenicity, and virulence of the causal agent of bacterial scab disease on mango in China
Source: BMC Microbiol. 2025 Dec 22;25:808. doi: 10.1186/s12866-025-04656-3 (PMC12752356; doi:10.1186/s12866-025-04656-3)
Supplement: Supplementary file 2 — Additional file 2: Supplementary Information Additional file 2: Table S1. Primers used in this study. Table S2. GenBank accession number of strains used in this study. Table S3. The media used in this study. Table S4. Concentrations of substances used for fungicide sensitivity assays. Table S5. Isolation rates of three types of colonies in infected fruits. [file 12866_2025_4656_MOESM2_ESM.xlsx]

## Sheet: Table S1
Table S1. Primers used in this study
Gene	Primer name	Sequence（5`to 3`）	Amplicon size(bp)	Annealing temperature (°C)	References
16S rDNA	27F	AGAGTTTGATCMTGGCTCAG	1507	55	Jay et al., 2015
	1492R	GGTTACCTTGTTACGACTT
fusA	fusA3	CATCGGTATCATGCKCACATCGA	633	50	Salerno et al., 2007
	fusA 4	CAGCATCGCCTGAACRCCTTTGTT
rpoB	Vic3	GGCGAAATGGCWGAGAACCA	501	50	Deletoile et al., 2009
	Vic2	GAGTCTTCGAAGTTGTAACC
gyrB	gyrAF3	CCGGCGGTAAGTTCGATGATAACTC	669	50	Sawada et al., 2002
	gyrAR-B3	TGATCGCGGTCAGGCCTTCACGGG
MG-3(rpoB)	LAPS	TGGCCGAGAACCAGTTCCGCGT	1247	50	Ait et al., 2005
	LAPS27	CGGCTTCGTCCAGCTT GTTCAG

## Sheet: Table S2
Table S2. GenBank accession number of strains used in this study
Species	Strain	GenBank accession number for 16S rDNA sequences
	MG-1	OQ674725
Enterobacter bugandensis	247BMC	NR_148649.1
Klebsiella aerogenes	ATCC 13048	NR_118556.1
Klebsiella michiganensis	W14	NR_118335
Kluyvera cryocrescens	NBRC 102467	NR_114108.1
Klebsiella pneumoniae subsp. ozaenae	ATCC 11296	NR_041750.1
Enterobacter hormaechei subsp. xiangfangensis	10-17	NR_126208.1
Enterobacter quasihormaechei	WCHEs120003	NR_180451.1
Enterobacter cancerogenus	LMG 2693	NR_116756.1
Enterobacter asburiae	JCM6051	NR_024640.1
Enterobacter hormaechei	0992-77	NR_042154.1
Enterobacter kobei	JCM 8580	NR_113321.1
Enterobacter cloacae	ATCC13047	AJ251469.1
	MG-2	OQ672755
Pantoea dispersa	LMG 2603	NR_116755.1
Pantoea dispersa	DSM 30073	NR_116797.1
Pantoea wallisii	LMG 26277	NR_118122.1
Erwinia psidii	LMG 7039	NR_104569.1
Pantoea cypripedii	DSM 3873	NR_041973.1
Erwinia billingiae	LMG 2613	NR_118431.1
Pantoea coffeiphila	Ca04	NR_178670.1
Pantoea eucrina	LMG 2781	NR_116246.1
Pantoea anthophila	LMG2558	NR_116749.1
Pantoea stewartii	LMG 2715	NR_119361.1
Pantoea agglomerans	JCM1236	NR_111998.1
Pantoea cypripedii	ATCC 29267	NR_118857.1
	MG-3	OQ672740
Pseudomonas oryzihabitans	NBRC 102199	NR_114041.1
Pseudomonas luteola	NBRC 103146	NR_114215.1
Pseudomonas flexibilis	ATCC 29606	NR_104838.1
Stutzerimonas stutzeri	ATCC 17588	NR_103934.2
Aquipseudomonas alcaligenes	ATCC 14909	NR_114472.1
Metapseudomonas otitidis	MCC10330	NR_043289.1
Ectopseudomonas oleovorans	IAM 1508	NR_043423.1
Pseudomonas glareae	KMM 9500	NR_145562.1
Pseudomonas rhizoryzae	RY24	NR_180517.1
Pseudomonas tohonis	TUM18999	NR_179382.1
Pseudomonas mangrovi	TC11	NR_171510.1
Pseudomonas oryzihabitans	IAM 1568	NR_115005.1
Species	Strain	GenBank accession number for rpoB gene
	MG-1	OQ695445
Enterobacter hormaechei	F2	CP047570.1:4109165-4110044
Enterobacter hormaechei	FDAARGOS 1434	CP077264.1:3029631-3030510
Enterobacter cloacae	ATCC13047	EU643264.1
Enterobacter aerogenes	ATCC 13048	KF516433.1
Klebsiella michiganensis	W14	JQ269337.1
	MG-2	OQ672761
Pantoea dispersa	LMG 2749	EF989005.1
Pantoea dispersa	BJQ0007	CP045216.1:4040348-4041227
Pantoea deleyi	LMG 24200	KF482721.1
Pantoea wallisii	LMG 26277	JF295051.1
Pantoea cypripedii	LMG 2657(2)	KF482720.1
	MG-3	OQ695451
Pseudomonas benzopyrenica	MLY92	CP145723.1:4601836-4602934
Pseudomonas citronellolis	WXP-4	CP034688.1:3209892-3210990
Pseudomonas oryzihabitans	NBRC 102199	NZ_BBIT01000030.1:9154-10252
Pseudomonas oryzihabitans	DSM 6835	NZ_JAAQXS010000002.1:347897-348995
Pseudomonas sihuiensis	KCTC 32246	NZ_LT629797.1:3303819-3304917
Pseudomonas psychrotolerans	LMG 21977T	FN554753.1
Metapseudomonas otitidis	DSM 17224T	FN554745.1
Species	Strain	GenBank accession number for fusA gene
	MG-1	OQ695447
Enterobacter cloacae	ATCC13047	EU642956.1
Enterobacter hormaechei	ATCC 49163	KF516290.1
Enterobacter aerogenes	CIP 60.86	EU010017.1
Enterobacter asburiae	DSMZ 17506	KF516307.1
Enterobacter kobei	ATCC BAA-260	KF516291.1
	MG-2	OQ695441
Pantoea agglomerans	HN19106	MW167139.1
Pantoea calida	BB957621B1	KF555186.1
Pantoea dispersa	LMG 2603	KF482536.1
Pantoea dispersa	AGA2	MW558446.1
Pantoea cypripedii	LMG 2657	KF482554.1
Pantoea stewartii	LMG 2715	KF482568.1
Species	Strain	GenBank accession number for gyrB gene
	MG-3	OQ695452
Pseudomonas oryzihabitans	FDAARGOS_657	CP044074.1:3974361-3975009
Pseudomonas oryzihabitans	CS51	CP021645.1:3642296-3642944
Pseudomonas aeruginosa	PA0009	CP100759.1:828159-828805
Pseudomonas oryzihabitans	YY7	CP102428.1:3745920-3746568
Pseudomonas psychfotolerans	LMG 21977T(2)	FN554222.1:1-601

## Sheet: Table S3
Table S3. The media used in this study
Prt (protease) assay medium	20 g/L skimmed milk, 5 g/L tryptone, 2.5 g/L yeast extract, 5 g/L NaCl, 15 g/L agar
Cel (cellulase) assay medium	2.5 g/L carboxymethylcellulose, 5 g/L tryptone, 2.5 g/L yeast extract, 5 g/L NaCl, 15 g/L agar
Amy (amylase) assay medium	1 g/L soluble starch, 5 g/L tryptone, 2.5 g/L yeast extract, 5.0 g/L NaCl, 15 g/L agar
Swimming assay medium	10 g/L bactotryptone, 5 g/L NaCl, 3 g/L agar
Swarming assay medium	5 g/L peptone,3 g/L yeast extract, 4 g/L agar

## Sheet: Table S4
Table S4. Concentrations of substances used for fungicide sensitivity assays
Number	Fungicide name	Manufacturer	Solvent	Substance concentration (mg/L)	Solvent
1	Zinc thiazole suspension agent 40% SC	Zhejiang NeoAgro Chemical Co., Ltd. China	water	100, 10, 2
2	Kasugamycin 4% AS	Shanxi Xinyuan Huakang Chemical Co., Ltd. China	water	100, 10, 2
3	Benziothiazolinone 3% AS	Andao Mai Huifeng (Jiangsu) Co., Ltd. China	water	100, 10, 2
4	Bromothalonil 25% EC	Jiangsu Tuoqiu Agrochemicals Co., Ltd. China	water	100, 10, 2
5	Oxine-copper 33.5% EC	Synwill Co., Ltd. China	water	100, 10, 2
6	Thiosen copper 30% SC	ZheJiang DongFeng Chem.Ind Co., Ltd. China	water	100, 10, 2
7	Cuppric nonylphenolsulfonate 30% ME	Xi 'an Modern Technology Industry Co., Ltd. China	water	100, 10, 2
8	Albendazole 20% SC	Guizhou Daoyuan Biotechnology Co., Ltd. China	water	100, 10, 2
9	Ethylicin 80% EC	Kaifeng Dadi Agrochemical Biotechnology Co., Ltd. China	water	100, 10, 2
10	Tetramycin 0.3% AS	Liaoning Wkioc Bioengineering Co., Ltd. China	water	100, 10, 2
11	zhongsengmycin 3% WP	Fujian KLBIOs Products Co., Ltd. China	water	100, 10, 2
12	Copper hydroxide 46% WG	Corteva Agriscience Co., Ltd. USA	water	100, 10, 2
SC, Suspension Concentrate; AS, Aqueous Solutions; EC, Emulsifiable Concentrates;ME, Microemulsion; WG, Water-Dispersible Granule; WP, Wettable Powder

## Sheet: Table S5
Table S5. Isolation rates of three types of colonies in infected fruits
Colony color	Frequency（%）
Milky white colony	0.4
Pale yellow colony	0.47
Yellow colony	0.13
